# Supplementary material for: Enhancing Textile Water Repellency with Octadecyltrichlorosilane (OTS) and Hollow Silica Nanoparticles
Source: Polymers (Basel). 2023 Oct 12;15(20):4065. doi: 10.3390/polym15204065 (PMC10610727; doi:10.3390/polym15204065)
Supplement: Supplementary file 1 [file polymers-15-04065-s001.zip]

Archive with 4 entries (4 files):
- Movie_S1.mp4
- Movie_S2.wmv
- Movie_S3.wmv
- polymers-2631562-supplementary.pdf
